# Supplementary material for: The R Language: An Engine for Bioinformatics and Data Science
Source: Life (Basel). 2022 Apr 27;12(5):648. doi: 10.3390/life12050648 (PMC9148156; doi:10.3390/life12050648)
Supplement: Supplementary file 1 [file life-12-00648-s001.zip]

Archive with 3 entries (3 files):
- SupplementaryFigureS1.TIF
- SupplementaryFigureS2.TIF
- SupplementaryFileS1.csv
