# Supplementary material for: The R Language: An Engine for Bioinformatics and Data Science
Source: Life (Basel). 2022 Apr 27;12(5):648. doi: 10.3390/life12050648 (PMC9148156; doi:10.3390/life12050648)
Supplement: Supplementary file 1 [file life-12-00648-s001.zip › SupplementaryFileS1.csv]

	g1	g2	g3
Sample_1	5.42593829863777	6.82784554153969	0.747825531288981
Sample_2	6.15262329476073	7.80439850509121	2.17050113948062
Sample_3	4.99049784564223	6.58987596230893	2.75494176894426
Sample_4	5.80130918009131	8.79174967418846	6.25225073425099
Sample_5	4.65891700522039	5.01382667730309	9.69782521016896
Sample_6	4.83363481135877	5.77711506445553	5.52703909343109
Sample_7	5.68088858806632	7.76423729618364	8.19270315114409
Sample_8	7.80845189462173	7.91448817198796	7.58491205051541
Sample_9	4.22627237285642	7.71732876562993	9.23230939544737
Sample_10	4.69804642462722	6.48444262528885	0.475580752827227
Sample_11	4.86326030445348	6.51800097398453	1.6254990384914
Sample_12	5.00464909867587	6.94019810586703	9.09877278376371
Sample_13	3.90977826463867	3.66835528266199	9.1061295568943
Sample_14	3.73831537008269	3.83267519377639	7.28171531111002
Sample_15	4.83604777447825	4.53449546042657	3.98816084722057
Sample_16	4.93745538280157	5.70725428418327	0.771359268110245
Sample_17	5.40441387064141	7.82562773916532	5.03350076032802
Sample_18	6.47324155072359	6.92384184750496	7.89003735175356
Sample_19	5.37217027379283	7.19958297833597	7.79705943539739
Sample_20	5.12772050508033	5.60302263240242	2.93408352416009
Sample_21	5.50836692231804	7.02407066248997	5.90837288415059
Sample_22	4.21090463051438	5.20166991984008	8.93694655969739
Sample_23	4.50472425660482	4.73225278785383	7.67045442480594
Sample_24	5.12476900699284	4.40327260301205	7.22974959295243
Sample_25	4.52119779049014	5.32734637857054	4.11191745661199
Sample_26	5.01248223340485	5.64974487508807	9.78942886926234
Sample_27	4.77300215801599	6.31982435003376	0.0408707885071635
Sample_28	3.72913916383352	5.75159522152383	5.26916704140604
Sample_29	5.81096324771987	6.69052499049179	8.12021514168009
Sample_30	4.05390743335119	5.27197698714339	2.59140223963186
Sample_31	4.19312727010091	4.67491358028533	3.71239421423525
Sample_32	4.39726281576097	5.74237166126161	0.812360215932131
Sample_33	2.68226874146689	1.95950482310488	3.56911251554266
Sample_34	5.50434285907061	6.19285926824564	6.3193743256852
Sample_35	4.73461161074988	6.02609263774938	9.11241054534912
Sample_36	4.01835595849746	4.25923286448544	7.28390662698075
Sample_37	5.63845337842686	6.6039310143183	4.45143297081813
Sample_38	1.86287165682726	2.72790201739074	8.81225151242688
Sample_39	4.17941826347959	5.40650815927046	5.04645990673453
Sample_40	6.51664853636933	5.78351801819193	5.29196032322943
Sample_41	4.56828234896958	5.40146208070745	9.98892350355163
Sample_42	6.50725625358286	6.77352960893375	1.24087798874825
Sample_43	5.21962975101282	5.96051784761837	1.87318204669282
Sample_44	5.85415043374641	8.17378364615936	2.52175187226385
Sample_45	3.33785063410831	4.06003738727781	1.22907550772652
Sample_46	6.21969703091392	7.29236586229999	5.28288471512496
Sample_47	5.37649165422529	7.16971810429366	7.9604401695542
Sample_48	3.81383749874236	3.08791131745452	0.391845698468387
Sample_49	6.32946239791375	8.12512143824358	1.05675242142752
Sample_50	4.62275539596293	4.02859394647023	4.53783495584503
Sample_51	7.13920871641	6.85619870226445	5.41731448611245
Sample_52	5.86063986651259	8.42390380653882	4.87591669429094
Sample_53	4.71173320085428	6.83361995298536	7.17986033996567
Sample_54	5.20115562283692	5.35206284198575	4.49048765003681
Sample_55	4.9963233249008	6.10756489206528	7.56929625524208
Sample_56	4.13489016139621	5.43975991958245	4.85740025760606
Sample_57	5.12583151141279	4.80060214949192	7.07643931498751
Sample_58	4.33060953555422	3.34382398354837	3.06971493177116
Sample_59	4.45127200470601	6.01287833259532	4.09144927514717
Sample_60	6.76042502197211	8.35771469180436	1.58592770341784
Sample_61	5.24205556594528	4.81963026714458	4.06589995604008
Sample_62	3.82045674269924	5.35437726120376	7.84032516879961
Sample_63	5.63192972983351	7.11325025460765	3.07153027039021
Sample_64	4.58342760056181	5.53903806099382	3.29371261643246
Sample_65	5.45235415403701	5.58284927671141	6.39885833486915
Sample_66	4.89296251838701	4.9688594506434	0.624935331288725
Sample_67	4.42185906004148	5.88756273703907	3.49772571353242
Sample_68	5.49702412719473	8.27401390174085	0.418046712875366
Sample_69	6.31442669523429	6.63187498707412	3.67974009132013
Sample_70	4.97114115915891	6.33282796864516	5.47713414067402
Sample_71	4.92067914954787	5.31368415758237	6.70832990901545
Sample_72	2.89660187355754	4.72654286473845	9.90291294874623
Sample_73	3.67262162305524	4.84969515385855	1.80276100989431
Sample_74	4.47998076045442	4.05438320845606	3.22281024884433
Sample_75	5.63795493275335	6.13978232687244	7.15318401576951
Sample_76	4.50427535740793	6.21842905045128	9.56162644317374
Sample_77	4.90281869966768	5.79776313450071	2.01323112938553
Sample_78	4.85789640072884	5.46867599765962	6.65682785445824
Sample_79	6.84091099481931	8.29190218263878	0.960125168785453
Sample_80	5.82046063991164	6.41266273163601	6.06628687120974
Sample_81	4.52125821079193	6.86716530370859	5.11363125406206
Sample_82	3.45413712361537	6.37316169957244	6.1753183696419
Sample_83	4.57546347376524	5.56322227316511	2.58244130760431
Sample_84	3.86370073057685	4.78725470289956	9.15732161607593
Sample_85	6.02205634024991	5.933379067072	6.26193501288071
Sample_86	4.58837456512829	4.99432548209926	1.48493679240346
Sample_87	5.46103093773514	6.93716987481168	3.49626718787476
Sample_88	4.38411758434069	4.37491685020871	8.1525776302442
Sample_89	5.88578733453954	5.32158796011084	2.24859380396083
Sample_90	6.184823795606	6.82710346698976	0.966305125039071
Sample_91	4.86578311639728	6.43663164218043	1.43808980006725
Sample_92	4.92327447079162	6.11279231927209	4.59971729200333
Sample_93	4.37001473736004	3.08864230317376	9.64715984882787
Sample_94	4.18481836184076	6.70646783329712	7.85019422415644
Sample_95	5.15846895432828	6.07475318708735	9.47452042018995
Sample_96	3.31371868509249	4.98598327686252	6.28344524884596
Sample_97	4.02686495318901	3.43678405207792	8.27101462520659
Sample_98	5.33827558347435	7.54490143952505	4.81297708582133
Sample_99	5.11871969692685	6.14711759602708	1.26085008028895
Sample_100	5.12645467334532	6.18602100404813	9.88917000591755
Sample_101	4.24265589200562	4.02599178053507	0.854315310716629
Sample_102	4.00912590498016	5.436139182753	1.72162191476673
Sample_103	5.99132947840682	7.03720132760245	9.2738227522932
Sample_104	4.56364620611327	5.92204251907158	4.24441321985796
Sample_105	4.82338812616619	5.62021434505328	4.46952430298552
Sample_106	7.4855125663045	8.21923732700813	8.40272172354162
Sample_107	5.53887861723241	5.76020905528109	0.0139003130607307
Sample_108	5.86965722931377	7.65528523019994	2.67026416724548
Sample_109	5.34476713311138	6.26977715016841	6.22632218990475
Sample_110	4.56233893684205	7.02026947655577	2.91240254882723
Sample_111	7.06112376422934	7.07056713366205	0.782941288780421
Sample_112	5.17917369890241	7.13909525097593	9.68359526246786
Sample_113	6.70429965372208	6.77131797087653	8.08362737530842
Sample_114	7.278912761776	8.65301853767694	2.23804897628725
Sample_115	5.67959863060125	5.40462017849645	3.44034790759906
Sample_116	3.01744751221689	3.38840357159675	2.32556127477437
Sample_117	4.18447322676206	3.64879602077241	1.45022697281092
Sample_118	6.30516752166901	8.1178019174294	8.63929811166599
Sample_119	4.61665613248879	6.28491928473908	3.49750677589327
Sample_120	4.04574979807913	5.78840714538239	7.17349184444174
Sample_121	5.20621531794201	6.6433296061735	9.98702168697491
Sample_122	6.38531466753563	8.50181751272087	3.97855024551973
Sample_123	4.19707120025866	4.18562154818757	5.9195019188337
Sample_124	3.84077166784688	4.75204114011955	4.22428057296202
Sample_125	5.42017341464669	8.78128575035545	4.58010965725407
Sample_126	5.61206443315002	7.12780609468018	5.8886647503823
Sample_127	3.7298975860645	4.11042887164249	0.39147287607193
Sample_128	6.12580160736453	7.63055862192197	0.172601225785911
Sample_129	1.87749895465735	2.73929296382941	1.61792163038626
Sample_130	5.32716878551601	7.71420464606177	3.94072067923844
Sample_131	3.92737818186743	5.54034526143987	5.03930783597752
Sample_132	5.03218917025675	5.36376416334096	5.08419228252023
Sample_133	4.20727427210048	4.78017734280739	1.78095754003152
Sample_134	5.9331164142804	6.46746283389535	7.7896832046099
Sample_135	3.82249332695123	4.42695918866488	8.88391379499808
Sample_136	4.55100468798911	5.13900594154691	1.00182093679905
Sample_137	5.18486569723827	5.47980027970138	5.65496111288667
Sample_138	6.87089638298153	8.1377667519148	8.26826420146972
Sample_139	4.01019450584905	5.30616493090081	7.05381595995277
Sample_140	6.55384087062542	7.22934365473871	4.03274201555178
Sample_141	5.16448686435073	7.29085509832562	1.16570889716968
Sample_142	5.44438671063182	6.99307623195143	9.03762751957402
Sample_143	4.48425062715281	7.39488619980813	9.84729811549187
Sample_144	6.47197864402981	9.31789423779906	2.91994113707915
Sample_145	4.36972324731264	6.12522709498714	2.10084276041016
Sample_146	4.66614207432415	4.6417097402417	8.70025716722012
Sample_147	5.69448798765316	8.30596400839192	9.38502806005999
Sample_148	4.48968517057532	7.94878026670347	0.196140913758427
Sample_149	6.37495072716522	7.70632616403288	1.18009098572657
Sample_150	4.12372746826687	6.07733817073522	8.19522978970781
Sample_151	6.0417257148518	7.57575048894396	8.17399559775367
Sample_152	4.31675716583168	6.35552089696741	7.78027266962454
Sample_153	4.33273693813971	5.15670807781088	1.48853461258113
Sample_154	5.93035405981904	8.55513349986032	3.13291151076555
Sample_155	5.68496857121244	5.55957298099572	0.343124796636403
Sample_156	5.93366913580372	6.7979154104871	5.95706048421562
Sample_157	5.13860559790992	5.45819476096984	7.09419372025877
Sample_158	5.88475092821387	8.04002915158151	4.57826693309471
Sample_159	3.96429720148576	4.91131752180865	6.68660663766786
Sample_160	5.33046054076995	8.55003531807482	6.92888311343268
Sample_161	5.70751096513854	7.32474847626354	2.73946190951392
Sample_162	3.81437172991201	3.98345317212192	1.38723104028031
Sample_163	4.9334381903586	7.16151727806355	9.67495574615896
Sample_164	5.61441547752565	5.66546026184672	4.62719990639016
Sample_165	4.96081328649045	6.4522969964554	1.12581825116649
Sample_166	4.12059834383	4.18792087243374	0.0579541944898665
Sample_167	3.90368853242599	5.32147327982792	0.0847053737379611
Sample_168	6.85836641097632	8.01427386375097	9.41724179312587
Sample_169	4.73562751498425	7.16568102351328	5.00331957824528
Sample_170	4.44434493360232	6.78342577886714	6.00494460202754
Sample_171	5.54086756045677	5.35774634180614	1.74275979399681
Sample_172	5.98305136011765	7.38404584102466	7.92202470824122
Sample_173	5.95056379259881	6.65801095257923	8.05099240969867
Sample_174	5.23976617109611	6.9313330884088	5.92367931269109
Sample_175	4.34720354207837	4.62259534462401	1.9437113776803
Sample_176	3.81516269788635	3.91939666610805	7.08068309817463
Sample_177	4.14635958179345	5.29255954016629	2.83022655639797
Sample_178	3.11372725011728	4.32992022471426	5.4255413566716
Sample_179	4.31636435361809	6.59552589788192	7.48314779950306
Sample_180	6.75324388390912	7.27966538083928	6.55779803870246
Sample_181	4.52919413846955	5.16710445272948	3.89246579492465
Sample_182	4.78017645066471	6.48118480805093	5.67220483906567
Sample_183	4.9038645759136	6.27904864717721	8.92366542480886
Sample_184	4.12835067507626	4.53496335212308	6.94298353279009
Sample_185	6.26414472699523	5.7009569115307	9.31802615290508
Sample_186	4.25183906015847	4.9398419350768	9.63977133855224
Sample_187	5.79182468805496	6.98599422206565	9.34365138644353
Sample_188	3.89667318202262	4.77615449132226	3.68486633757129
Sample_189	4.66710760015522	5.96687824723362	3.9008731674403
Sample_190	5.02657211531046	7.72264654812647	2.91998093947768
Sample_191	3.20618551605559	5.15356640079625	1.86476840870455
Sample_192	5.17338165748321	6.66129368872727	5.33601350616664
Sample_193	5.85575454006423	4.63684871469985	0.847683968022466
Sample_194	4.68823732488242	6.17295573560847	3.18309378344566
Sample_195	5.36079004354629	5.86406787628305	8.78177127800882
Sample_196	4.15464041693323	5.01263608982286	1.36299103498459
Sample_197	3.9440191619739	5.16247850926705	6.12958988873288
Sample_198	4.56073008792913	5.39787069909349	7.90257436456159
Sample_199	4.91712031923476	6.54346498735059	4.66638875892386
Sample_200	5.48309112586764	4.16087615976104	6.45971150370315
Sample_201	4.67133513615322	3.5427409868184	5.0204514246434
Sample_202	5.85059727642747	5.32747874478344	5.56277974043041
Sample_203	5.27764262792387	5.66322448976772	3.02437535254285
Sample_204	4.346357089833	5.85296380206396	9.29848546395078
Sample_205	5.89797533186159	7.4023135929746	8.51126017980278
Sample_206	4.17170777428134	5.23806148503215	7.24467595107853
Sample_207	4.90311511098004	5.73115151549052	0.295728826895356
Sample_208	4.33453915212791	3.98305752005438	0.625812902580947
Sample_209	3.95994218287808	6.8158453750423	9.28917252924293
Sample_210	6.2010297685507	7.49157999891201	1.49890443542972
Sample_211	4.904286700395	5.04464868543339	5.77914566267282
Sample_212	5.3881053744843	6.07606587706194	8.75302570406348
Sample_213	4.41594294723651	4.55505912656112	0.922689854633063
Sample_214	4.94954914317821	5.47876362954174	1.7917919694446
Sample_215	5.50420187157167	7.60777956972387	4.20869237277657
Sample_216	6.19073372832136	6.22134300638361	6.52538211783394
Sample_217	4.55464756016431	5.9547401333206	8.65233991760761
Sample_218	7.54130425548366	6.86108994516525	8.82102694129571
Sample_219	5.80169957875662	5.51521498442605	4.87366764806211
Sample_220	5.63562288105439	5.08313240083442	1.51194392004982
Sample_221	3.10255244634001	4.70070807640025	8.13479891046882
Sample_222	6.2288689639187	6.84425861374143	3.95503725623712
Sample_223	5.98563249199447	7.41322343325463	8.03511387202889
Sample_224	4.03615320182382	4.59609465441335	0.499859736301005
Sample_225	4.79187631533531	7.08049192637526	9.13954577874392
Sample_226	5.64609739585806	5.36400167260844	1.53370825573802
Sample_227	4.76600710340074	5.94404221798209	7.01473582535982
Sample_228	5.55950574202808	7.70612584821842	3.32950847689062
Sample_229	2.91464290776229	4.71275387596567	0.62128379708156
Sample_230	6.25135063125236	6.51420900400775	5.82831223262474
Sample_231	5.70206462123261	7.39646671932718	7.37293339101598
Sample_232	4.52512651321842	6.48631340906847	9.10835138289258
Sample_233	6.02281593560341	6.64475969822855	1.33788761682808
Sample_234	5.36552016794741	5.0119954421254	7.82385852886364
Sample_235	4.40539724688333	4.54796493946239	8.45946175279096
Sample_236	4.75225384701031	4.59621908893531	3.76538858748972
Sample_237	3.76980966177689	4.7266634535969	4.7644004994072
Sample_238	5.1978027717526	7.25428937155858	2.75494447676465
Sample_239	3.09158295520522	4.64373127957053	3.26785793760791
Sample_240	5.71548020019206	6.00165121030972	2.62334810337052
Sample_241	5.496018033868	7.27331848929352	0.199744622223079
Sample_242	3.69748203183919	3.51926806549025	6.7784522450529
Sample_243	4.90975952064129	5.81070675010143	9.60150645812973
Sample_244	5.71490457455147	6.2955294477589	4.51163640944287
Sample_245	3.17688866195169	5.03924299677644	3.89653586316854
Sample_246	4.14967321015843	4.46219411313659	3.33697525085881
Sample_247	6.32004364643004	5.68703181544003	3.77251863013953
Sample_248	6.00691376378885	7.15290987830546	1.98971754638478
Sample_249	4.6902850693914	4.69220377920293	7.38881541183218
Sample_250	6.74508886475742	7.99522394954706	0.654663981404155
Sample_251	2.57962971632566	4.00892048550222	8.71301865205169
Sample_252	5.46212951548216	7.21420228276307	8.72998199658468
Sample_253	4.40946203772774	6.83310237283482	0.644815925043076
Sample_254	3.80560628382143	4.55278763147817	7.29379895841703
Sample_255	4.01988620396763	5.35886926748926	5.85751812905073
Sample_256	3.85708077320609	2.84143644621305	6.54415724799037
Sample_257	5.97746978017677	6.03563533935861	1.85911105480045
Sample_258	4.1150910755091	4.97173757357487	3.63526016939431
Sample_259	6.387022119412	8.24859159050112	6.41253931913525
Sample_260	5.39317999986294	6.18801953070365	9.52470927499235
Sample_261	3.4520358783344	3.87912618872893	2.96482185134664
Sample_262	2.88193578101963	3.02411556899941	2.48218964785337
Sample_263	5.58882049555785	7.34540447407433	9.60798523621634
Sample_264	5.60546449784065	6.02246572709759	9.23392237862572
Sample_265	3.81595760744952	4.89556049601376	9.38818438909948
Sample_266	6.40364709203281	7.96290641464794	0.277475919574499
Sample_267	4.04309114614432	5.22958887480076	5.02653458388522
Sample_268	4.59652562871517	6.3191256058484	4.08040645997971
Sample_269	4.59382495813167	5.38915770162691	1.77282822784036
Sample_270	5.08986780996689	5.79051659791381	7.98323753289878
Sample_271	5.36628383938672	5.56142957461934	3.58885315712541
Sample_272	4.31901534823226	4.61101497775548	1.29106157226488
Sample_273	4.77672678926718	6.79418841933152	6.45155752776191
Sample_274	5.04116893764997	7.29192154781883	5.38249681703746
Sample_275	5.3501180994238	5.97953191557239	2.16766439611092
Sample_276	4.51864451381331	4.82579821390332	7.12912203045562
Sample_277	4.39338894586338	5.55272238512675	1.09216653276235
Sample_278	4.68381070087378	4.64470497785993	9.19620618224144
Sample_279	4.99482192740933	6.78688544817536	5.24034626316279
Sample_280	5.00219062085449	4.36076355575219	3.92691396875307
Sample_281	6.34430933771689	6.58251733876111	0.938579244539142
Sample_282	4.6491944236921	3.96976663201578	1.19677463546395
Sample_283	4.07563072812897	3.17397993260806	8.81533303763717
Sample_284	6.50067101850473	8.05196160890386	5.49361246870831
Sample_285	5.7894355802935	6.33413827882439	2.02300016535446
Sample_286	5.69872605837994	6.10060195322513	4.95295919012278
Sample_287	5.35229102367685	7.82099977768935	8.09308412019163
Sample_288	4.48317890152918	6.50427699176267	7.08798704436049
Sample_289	5.47204043848599	6.23684649937685	0.533037271816283
Sample_290	5.037784446947	4.69948608275373	3.00401787739247
Sample_291	4.37872673397636	5.69345097310741	2.9658404737711
Sample_292	5.35332176661576	6.95637387545248	9.74811183987185
Sample_293	5.49860234621369	7.41693816278991	5.55783460149541
Sample_294	3.46635069400202	6.06893617629227	7.30602432508022
Sample_295	3.64824814098784	5.53970264704782	7.33054380631074
Sample_296	6.12752445990138	7.11196407395586	8.45703175058588
Sample_297	4.17785548049014	5.68283026306465	6.0182905010879
Sample_298	5.26001027303136	6.02567518142773	6.90720014506951
Sample_299	4.87500322588903	5.56953268696862	2.66480972059071
Sample_300	5.06287522570376	4.86759588370777	8.04796729004011
Sample_301	3.76812755260934	6.14707358656062	5.31872993335128
Sample_302	5.69299112094286	7.21635510881839	8.29609406879172
Sample_303	4.99008582978002	5.24387575454207	0.728546632453799
Sample_304	6.20396061361305	7.04557924110047	1.23843402601779
Sample_305	4.69340819799315	7.1590111685745	1.35343591915444
Sample_306	4.18879439235033	6.86798868452636	2.31739685172215
Sample_307	4.85119559712765	4.20519803101122	1.11004712525755
Sample_308	5.16579940844584	6.09736276564931	5.50658957101405
Sample_309	6.02681167870369	6.98349313617418	7.1661454020068
Sample_310	5.90719526293351	6.92630218773534	6.91257951315492
Sample_311	5.7529982939475	6.7162822412464	6.14057591184974
Sample_312	5.82118322104341	5.98821010935515	0.0935306120663881
Sample_313	5.69275919086623	5.8053921236682	2.39113074727356
Sample_314	4.97296145952355	6.09041655215963	7.87443188950419
Sample_315	4.22236428949164	4.15692571956868	2.02010142384097
Sample_316	4.32477080029623	6.0804518490293	7.94787383871153
Sample_317	5.24793154359949	7.83005956607104	4.60586574859917
Sample_318	6.68098222482642	8.71366226757189	3.29477842198685
Sample_319	4.36600377310577	6.16688985022697	8.87195269810036
Sample_320	6.41061240243092	7.97657893317541	6.51031428482383
Sample_321	5.38036426128438	7.92886497229202	2.52658626064658
Sample_322	2.79471740056633	5.35426414295559	0.0870723184198141
Sample_323	5.64347695092501	6.37747986442909	2.29207466356456
Sample_324	3.69333449607532	4.8786024651741	5.41323581011966
Sample_325	3.74248130902328	4.58320835315883	8.53627723641694
Sample_326	6.0412709454228	7.61204571041853	2.73221210110933
Sample_327	7.92412730617669	7.48847848350009	8.00311072031036
Sample_328	4.52287751555772	4.52469923791642	8.94874773919582
Sample_329	7.33091573640481	8.76662496235254	8.51898316061124
Sample_330	6.34653865256945	7.58743695399455	3.94878536928445
Sample_331	5.14570228653172	7.92588137118124	7.68937007756904
Sample_332	5.84909359479326	6.33835917270811	0.163217962253839
Sample_333	4.37344364258763	8.65471386656678	8.18540366599336
Sample_334	4.36574727610342	4.37127168197449	1.00828664610162
Sample_335	5.05713356331417	6.19358711859305	8.28251907834783
Sample_336	5.04682601132764	7.80214992216604	2.19413568498567
Sample_337	3.77157679492249	4.91321078472042	9.09153191605583
Sample_338	5.45021582263454	5.79886704742158	4.96661007171497
Sample_339	4.00452367653084	4.59903659094679	0.822218286339194
Sample_340	5.89253655692952	5.84686607211733	2.30373229132965
Sample_341	6.66396683162485	7.46557807436464	6.42476743552834
Sample_342	4.24856523790089	5.28484949571783	9.65842243051156
Sample_343	4.81561185849186	4.89736845679295	3.51210360182449
Sample_344	4.61217341922278	6.25910790160311	4.05628400854766
Sample_345	5.57616725450087	6.7605539806815	8.34732571849599
Sample_346	4.64405428291467	4.96919345368315	8.90964237274602
Sample_347	5.4359487686128	6.75439025938744	2.72404169896618
Sample_348	6.02675839836189	8.5502332815883	4.65393417049199
Sample_349	3.43086323178757	5.69430872253912	5.50250335829332
Sample_350	5.04907913888355	7.31204333053674	1.84874661499634
Sample_351	5.03943245819804	6.20599159889553	0.0222888076677918
Sample_352	6.110236463295	7.62831155688428	2.88210623431951
Sample_353	4.81625284549292	5.89915564142561	6.38615016825497
Sample_354	4.06282196215536	5.87568625100771	6.09364430885762
Sample_355	6.04219991305286	6.70661633086912	9.18181226355955
Sample_356	4.99193710481395	5.66532454647858	4.98657731572166
Sample_357	5.58482283214622	5.05528261592708	7.45442964835092
Sample_358	4.29306435993211	5.34426868797917	7.15028991224244
Sample_359	7.09458831569715	8.40130865461507	4.63980477303267
Sample_360	5.98558899157245	6.73901985260532	1.37290434679016
Sample_361	5.94105125027947	8.65101632053977	7.49223996885121
Sample_362	3.73517116764445	4.17030064121315	5.02840605331585
Sample_363	4.51000887518727	6.51993912098073	0.794335773680359
Sample_364	4.27473439544667	5.3456649125358	0.292479274794459
Sample_365	5.7648494609161	5.67863891534913	5.79000756610185
Sample_366	6.30873062538302	7.61440807245067	2.85509794950485
Sample_367	3.45466965549189	4.39181706459371	8.14594778232276
Sample_368	4.32047961077422	8.40979962678575	1.73350383527577
Sample_369	4.6897892104595	6.63774532339736	7.96986867906526
Sample_370	2.90281739513079	4.4749255887294	6.66516330093145
Sample_371	2.85653178800005	3.40735325750067	0.836577746085823
Sample_372	6.61242405482503	8.92041096192258	1.67424032697454
Sample_373	4.91716768474258	5.65527153223452	6.80802116869017
Sample_374	4.40380335015222	6.29866072592687	7.4233399447985
Sample_375	6.05275543957123	7.63543030268228	1.11582577927038
Sample_376	5.34466325268257	5.5119306671074	0.994916777126491
Sample_377	5.22533576882703	7.03623378902523	1.06446132995188
Sample_378	5.65795197861997	5.80233911396083	3.96176181733608
Sample_379	4.25990499019098	4.12832771837629	2.46845676098019
Sample_380	6.03760841407829	6.77749665737843	6.91340312128887
Sample_381	5.882605349586	6.79221991817	9.00880646891892
Sample_382	4.02085049380237	3.87301736374989	2.42531837429851
Sample_383	4.30541372348095	6.86260111133909	4.39655822934583
Sample_384	5.21648192391955	6.34726723782966	0.807979074306786
Sample_385	5.15763915180275	5.66965656684142	9.85052430303767
Sample_386	4.66142743231105	6.52509838080832	8.83903244277462
Sample_387	6.89139886474354	8.74895312575108	3.15046819625422
Sample_388	6.21027917339313	8.74987810258699	5.97189141903073
Sample_389	5.58355138350035	7.34383872284213	0.630892037879676
Sample_390	8.75580886940917	10.5031377621209	2.22940914332867
Sample_391	5.07176292644376	4.06902048928658	4.94372705928981
Sample_392	6.62159223419553	7.7961352477914	6.46653127623722
Sample_393	5.1465290389539	5.49082407557731	2.13995866011828
Sample_394	3.98647148704777	5.24892692134666	0.361960395239294
Sample_395	4.69931962393422	6.05000086730942	9.03212505858392
Sample_396	4.80600267497925	4.82148388626526	2.9733651666902
Sample_397	5.45370101289938	7.93223879575308	7.05934149445966
Sample_398	4.49603956644518	7.8021048126002	5.13498906511813
Sample_399	4.95908044268294	4.63033048835356	2.24280371097848
Sample_400	5.44180176562893	7.0531178430163	4.45383596466854
Sample_401	5.94122302802242	7.23618313942263	6.50632120203227
Sample_402	6.69227767634098	7.45948713658545	8.13493135850877
Sample_403	4.49218026392629	4.72221720482287	2.10691614076495
Sample_404	6.23862852849838	6.27253261977762	8.9897032850422
Sample_405	3.81327875633779	4.12066801110703	4.32487803744152
Sample_406	3.2051327286124	3.59751456806873	2.04090032959357
Sample_407	5.45654537246652	7.5558020760865	1.41012237872928
Sample_408	3.73375402416853	5.72765811164019	4.44734445307404
Sample_409	4.91459185880505	5.46231889231164	9.95069915894419
Sample_410	5.03265662829103	6.08287816603551	4.74821407347918
Sample_411	3.79455087107056	5.92075238626165	1.84998074080795
Sample_412	4.29769344525168	6.08381298621962	2.40651167696342
Sample_413	6.87667262111707	7.59863520247476	0.29735766351223
Sample_414	6.08157086728946	6.28672245784048	0.386469846125692
Sample_415	4.53233478226811	5.96173073298815	2.29594703763723
Sample_416	4.08677811175092	6.76629682987042	0.0564994057640433
Sample_417	3.04456350710224	2.67991290192228	3.24691451154649
Sample_418	4.99155935687042	5.81258272906441	5.95540214097127
Sample_419	2.46120702983173	4.84361171147792	8.21800700156018
Sample_420	5.57540361520395	5.12611085989804	7.44049509987235
Sample_421	4.42967734170121	4.19193185008092	7.66847535269335
Sample_422	6.09908180164532	7.68164238376997	6.82459496892989
Sample_423	5.26271936059795	7.34644110244415	5.84081153851002
Sample_424	6.35428666111042	7.2668693467309	7.93922435026616
Sample_425	4.1912660820012	4.69185184038091	8.95715807564557
Sample_426	4.43252485335673	5.58071181988805	2.98924312228337
Sample_427	4.3391899750704	4.17019602766846	5.59320269851014
Sample_428	5.55919988159711	6.03407383224467	6.81453418917954
Sample_429	4.46460380063327	5.21344855935562	5.80475059570745
Sample_430	4.95318272415842	4.69373886340391	3.75330955721438
Sample_431	4.74414971508656	5.43996109512942	1.18420796701685
Sample_432	3.14713997057957	3.76381422176658	4.18837021104991
Sample_433	4.97971535249353	5.98587219689719	9.52601977158338
Sample_434	5.20906605171522	6.7027606025606	8.23698835913092
Sample_435	6.10736909893196	8.22297057087065	0.254724398255348
Sample_436	5.44113180947432	4.22159083171586	0.523882713168859
Sample_437	5.03658832646902	6.74112764776233	6.88660074258223
Sample_438	6.13252079077101	6.34360023272849	7.49652644153684
Sample_439	5.0549009527405	6.20932096457843	3.96741680102423
Sample_440	5.89376199502139	6.29815327058988	3.75522064976394
Sample_441	5.68337914844854	7.1041329434853	8.49601841531694
Sample_442	3.73141172435397	3.69489976274662	3.9616914675571
Sample_443	4.91496462160606	5.78810541689542	3.43574193073437
Sample_444	5.25357660155091	6.21652123652333	9.4171805283986
Sample_445	5.23271703222184	6.24356717496422	9.32860989123583
Sample_446	4.03756879881303	4.48134761343921	0.0303887645713985
Sample_447	4.49193326220192	6.46295449067899	8.35304049309343
Sample_448	4.28902883705642	5.16114709930924	7.39178776275367
Sample_449	6.46958075054465	7.28587883405491	5.87593932868913
Sample_450	4.95296715769475	6.22993320303482	3.64852059399709
Sample_451	3.76540947575645	5.10100586691993	9.66223014751449
Sample_452	3.6045377882708	4.93517890292726	3.27080032089725
Sample_453	3.36301110083422	4.72984498048568	9.58447103621438
Sample_454	5.67516212488201	5.65062004120054	3.17150175804272
Sample_455	4.69004472829435	6.87612322920805	3.80920045543462
Sample_456	4.78470470672235	8.18409553413646	8.74030237086117
Sample_457	4.92776396993841	5.19323314988141	9.0954426699318
Sample_458	5.67200399549454	6.034348656265	7.37632627366111
Sample_459	4.56547718340601	6.46255006861034	9.21648704214022
Sample_460	5.55686604359074	6.24177440732789	5.03282064339146
Sample_461	5.20114832776921	6.35637334048658	6.84957467485219
Sample_462	5.24110876031661	6.24280307564263	7.18218187335879
Sample_463	4.01552645182232	4.55525118623998	4.28394489223137
Sample_464	3.84674414682256	5.40456113322699	4.03334493516013
Sample_465	4.87032050193397	5.70513961789323	0.0959126558154821
Sample_466	4.91389741190353	8.55614146552033	3.59730483032763
Sample_467	5.40653681474501	5.20227697964116	8.14659561729059
Sample_468	3.24709436820197	3.52879832552534	3.71718784794211
Sample_469	5.73495497402028	6.54654469790275	0.932744566816837
Sample_470	5.46159805606841	6.16401591616191	3.27353403903544
Sample_471	5.42230992858327	4.2571387354183	1.08346553985029
Sample_472	5.19533691817504	6.88279222778986	1.68774096295238
Sample_473	4.33511128792981	3.49917643624623	3.98291429039091
Sample_474	4.71391494999093	6.44271919761768	5.27683295775205
Sample_475	5.49483900972935	7.47814948454974	2.41278210189193
Sample_476	5.41508483612597	6.24241021031514	6.50087293237448
Sample_477	3.73117012180248	5.29324973832516	8.46279759891331
Sample_478	7.41162740734357	6.8627408566422	7.97451359918341
Sample_479	5.22274751382865	5.9020265667836	9.67514116782695
Sample_480	3.32894577486274	4.12290692336803	8.5879584797658
Sample_481	6.27265256375726	7.21492521467018	4.66152959968895
Sample_482	5.61554729829511	8.678267421048	3.17928640637547
Sample_483	7.02200432157559	8.55597746811777	6.15790480282158
Sample_484	5.33476841492539	4.36561639028724	5.69624928990379
Sample_485	4.90855013603131	3.79568069235409	6.98952173581347
Sample_486	4.30490373561885	4.16876213903617	9.84306284924969
Sample_487	3.94528426577103	4.64448304149404	6.36219130828977
Sample_488	3.96097967927617	5.28099286564104	8.71165669290349
Sample_489	5.20036772080368	7.98825661200454	4.24473022576421
Sample_490	2.94695452307028	2.18635765391513	5.76673863688484
Sample_491	5.18999545983548	4.52815676898228	4.99249681830406
Sample_492	4.61675477800772	4.78290616224584	5.88206478161737
Sample_493	4.83664947236242	5.42215829807028	0.266106138005853
Sample_494	5.33845129076116	5.36367154153686	2.67486613243818
Sample_495	5.59168866575112	7.45558338713457	1.21720156865194
Sample_496	5.11687634374014	7.24882489308204	2.08665051031858
Sample_497	4.26462037515581	5.37939979652308	2.92655307566747
Sample_498	6.18377546847552	5.60674913324329	2.96732449205592
Sample_499	5.58802866872376	7.42886252975274	8.39653194881976
Sample_500	4.93994653342106	4.69423747405232	8.81179648684338
Sample_501	6.37813235650763	7.29274317474047	1.63579814368859
Sample_502	6.02485381375625	9.06008518135237	0.62397787347436
Sample_503	5.39640192411692	6.35972460993179	4.00450224755332
Sample_504	3.65428744917237	5.76336610029496	2.36985710216686
Sample_505	5.98785835749192	6.2064925238343	1.79080413188785
Sample_506	4.9086065158562	5.95084532806185	5.63516304129735
Sample_507	4.99811654617826	5.44348287633862	2.50459720147774
Sample_508	5.72274289420013	4.87767149407637	2.57645544596016
Sample_509	4.07286793655602	5.64035093612742	9.06933991005644
Sample_510	4.9037668840627	6.28238609805542	9.25882956245914
Sample_511	5.66724287989679	5.54805992197113	3.97782150190324
Sample_512	5.6696865594113	7.55612074933723	3.03817575797439
Sample_513	2.72729319201298	3.09299598678667	5.36703747930005
Sample_514	5.20223281372239	5.26837465174374	2.4722723220475
Sample_515	4.56143244604409	5.52331922281824	9.8200379894115
Sample_516	4.96536885320893	4.55288089380756	1.28108959179372
Sample_517	7.0336393441084	8.40100732852554	1.96097681066021
Sample_518	4.18835692883986	4.23693283929698	5.70871406933293
Sample_519	4.85724445530568	6.32688638575665	9.35172260506079
Sample_520	6.7437020493782	8.376108272597	6.94129704963416
Sample_521	4.85612327676916	5.22994488968503	4.91228230064735
Sample_522	6.68566073480835	7.03445124730926	7.75104992091656
Sample_523	3.74343329658496	5.95371081916235	4.05652313958853
Sample_524	5.36896669018168	6.22904134136413	5.03113560145721
Sample_525	5.2045255614333	3.32908680951061	3.07598449522629
Sample_526	4.53276682816947	7.29479321940938	0.539445329923183
Sample_527	6.06215446705101	8.77741426146988	4.98932940419763
Sample_528	4.21850700614578	6.19085295194057	2.51883749850094
Sample_529	3.8428373525787	3.89237925008869	6.04730215156451
Sample_530	3.78093510255157	4.6725140310273	8.3296694396995
Sample_531	3.16552166163537	4.07685132267267	3.65306677296758
Sample_532	5.40479416511267	6.85677982518683	8.99711151607335
Sample_533	3.25632688591723	5.53190147180687	8.99550237925723
Sample_534	5.29083801501431	5.7272272818129	9.05312578659505
Sample_535	4.86714337961487	6.42754017549307	0.0521884416230023
Sample_536	5.88822324364136	8.59979072114219	8.56868296861649
Sample_537	5.26995535372077	5.17151947371646	6.9309858372435
Sample_538	5.98437416027245	8.02505896168008	1.87253817217425
Sample_539	3.79138008385508	4.48366442155487	3.0015204148367
Sample_540	4.45287331122849	4.24219012172642	6.73591871745884
Sample_541	4.45007956312454	5.01852321376114	0.270896758884192
Sample_542	2.40129471831544	3.04876193871709	0.0167848751880229
Sample_543	5.72727118849284	8.0287375644163	6.90478794975206
Sample_544	7.36298129173735	8.19306823892624	4.66571565484628
Sample_545	4.85039356000032	5.30883388230778	4.40912554273382
Sample_546	5.08413900544582	6.19925537532139	2.46459082700312
Sample_547	4.9703395197082	5.9114080376662	3.08599064126611
Sample_548	7.28983242944067	6.54566402353467	7.87677565356717
Sample_549	5.77902029966429	5.79764992280182	9.35274724382907
Sample_550	3.45905207435612	6.5908627575928	7.05174784641713
Sample_551	5.71005951639687	6.87381966974465	7.03262950759381
Sample_552	4.96717638299804	6.08843815888857	9.36877610860392
Sample_553	4.72538793951368	6.1886827267978	7.78934301342815
Sample_554	4.94673334443618	5.55088668203601	3.95123881055042
Sample_555	3.65204566548261	5.48586490544485	1.21591459726915
Sample_556	4.81426307283188	5.86447912276844	4.62100043427199
Sample_557	5.03105258156515	6.09288010667337	0.29142213286832
Sample_558	6.24171761726207	6.3998333379456	7.05655470257625
Sample_559	5.33979768730253	4.07451547448466	6.70499061234295
Sample_560	5.77230545395219	6.38624726929429	2.53545309882611
Sample_561	5.15900232167952	6.68424056162325	1.03356241248548
Sample_562	5.360046938409	4.26709387107465	7.95916210627183
Sample_563	5.57576971780348	7.61752895032891	0.453453357331455
Sample_564	7.08299555383835	9.39354149565477	1.60642689792439
Sample_565	2.87778840174315	3.51021715317281	9.86533991992474
Sample_566	5.47591114883678	5.70345498881358	3.37245545815676
Sample_567	4.07597085751314	6.50553975031929	3.04565554484725
Sample_568	5.25050767606086	6.28838626113311	5.56643130024895
Sample_569	3.93610003313604	5.07565835593887	9.6002076449804
Sample_570	5.31962834449078	7.40687566621781	5.63849566970021
Sample_571	5.51595789101451	4.70119012242372	1.62113179918379
Sample_572	4.3022798007786	4.62910642646148	1.44241730915383
Sample_573	6.83069034704295	6.96085204435066	0.703761277254671
Sample_574	4.34767882999376	5.88493774402638	4.35164930764586
Sample_575	4.08452932151575	5.39571683623642	3.10225855791941
Sample_576	6.12499844720342	7.17530274729185	0.445883781649172
Sample_577	4.84642444903637	4.6663358919308	5.21047453628853
Sample_578	7.79158041243048	8.3312937317656	1.76982150645927
Sample_579	6.5615283305775	8.23361805132764	1.22125438647345
Sample_580	5.04676476918576	7.80779235019297	0.714203657116741
Sample_581	5.95728767281883	7.54190851347122	9.29147550137714
Sample_582	4.96392922081559	6.28786272894995	9.87064732937142
Sample_583	3.04843585966945	5.75063163017906	4.64964519022033
Sample_584	5.09941503580029	6.188886392314	3.95245915045962
Sample_585	5.5520584700688	7.7480243755722	2.28179396595806
Sample_586	5.02048004002969	7.48111248002832	1.92518409574404
Sample_587	4.90228315433057	5.56300897556582	4.96292197611183
Sample_588	4.16019780644314	4.09088651969314	7.28617128217593
Sample_589	7.8117890635947	9.21191275262747	7.01532514067367
Sample_590	5.63267653554359	6.3870272599945	4.10781659185886
Sample_591	3.79308606088207	2.86287956929278	2.7396342693828
Sample_592	4.44151396764676	4.93281802453108	6.17194260470569
Sample_593	4.63516942700727	4.60096310056179	1.35667047230527
Sample_594	4.61863608456443	6.96378912008537	5.32494057435542
Sample_595	6.11168550266587	6.73395469795445	2.71550814853981
Sample_596	4.79059533738761	7.20777229685569	2.07139407051727
Sample_597	3.41126935482706	5.90073613925534	2.40488502429798
Sample_598	6.49521863090584	7.10866776524801	9.80290818959475
Sample_599	5.5314629336376	5.86381490502539	4.94017086923122
Sample_600	4.34944789427852	5.15145178299265	2.9393309308216
Sample_601	4.43617847116004	6.14532341720673	3.89761622762308
Sample_602	5.7836759001387	7.68215433913393	6.17297919467092
Sample_603	3.50869782681078	3.26263415866066	9.87059849081561
Sample_604	5.28149429892471	6.60449617528385	5.10341305518523
Sample_605	5.16831192807001	7.25761605773686	6.79248882690445
Sample_606	6.48646517644788	8.37000390354612	9.68048768350855
Sample_607	4.74290526438833	7.49263844060302	5.23734796559438
Sample_608	5.18335337093305	7.34998312000391	1.10778255853802
Sample_609	4.5187241089195	4.62627973902372	8.76777200493962
Sample_610	6.56236371384788	7.24518157849173	8.45475764712319
Sample_611	5.00368764425577	6.05031823884928	3.56498095672578
Sample_612	3.64950913131315	5.13687812883384	3.50235120858997
Sample_613	5.9258095328454	9.46666005318765	8.23528510285541
Sample_614	5.36161022026489	5.20325133270245	4.42705795867369
Sample_615	5.85163601216687	6.73183696890438	2.13237404823303
Sample_616	3.18033048711853	2.75119410141615	0.84607632830739
Sample_617	5.22348326689334	5.17216713202318	8.62042795168236
Sample_618	5.00174760650497	7.81679419043497	2.19833593349904
Sample_619	3.85948312786325	4.86755904572853	5.81494236597791
Sample_620	4.65117395511289	5.61584781668985	3.23521530255675
Sample_621	6.51027108201621	7.4053803596825	0.949997259303927
Sample_622	4.89039038523992	4.37143960325089	5.61138833174482
Sample_623	5.5049771468172	4.06464232317326	0.986420381814241
Sample_624	5.61063315553868	5.82145663771345	3.67966276826337
Sample_625	3.41183051313715	5.73196736416191	0.472930893301964
Sample_626	6.72098916127431	7.54163061824564	6.6468725213781
Sample_627	5.15479449330361	8.61730393366335	2.54425123566762
Sample_628	3.48954839226433	2.96729916068308	3.13462574034929
Sample_629	5.98973381783567	7.42727702460487	4.8935392848216
Sample_630	5.47433103839029	7.833745572118	9.436536480207
Sample_631	4.81176957867919	8.74414885241484	3.65094204666093
Sample_632	4.51201491556272	4.66111007572006	9.32978282682598
Sample_633	5.83484669892696	5.915521196878	4.74899261025712
Sample_634	7.06212779648239	7.98358156480738	5.54898788454011
Sample_635	5.7886300194939	7.1631907068813	6.43229129258543
Sample_636	2.37441303955379	3.44158495807798	3.97535249125212
Sample_637	5.75823074256715	7.10495152689733	9.15235201828182
Sample_638	3.60363002124785	4.26769696991839	4.43886078661308
Sample_639	5.83875504651551	8.07855860318193	9.02157678967342
Sample_640	4.31509086504754	4.00741751665435	5.01741750398651
Sample_641	2.74708428767745	2.99889702180723	3.02933851256967
Sample_642	5.67685062655056	7.52379581124242	1.08535365201533
Sample_643	4.85535156603372	5.64623723504503	7.3232382745482
Sample_644	4.8429649634916	4.62695113765513	6.03498742450029
Sample_645	5.00671256626365	6.35983513063005	6.63122048135847
Sample_646	5.39720948309062	6.85667084781023	6.69283618219197
Sample_647	6.38154067282586	6.94708052243312	1.07699887594208
Sample_648	5.99557634714017	6.29364062790823	1.69815004104748
Sample_649	3.72961033077903	3.32100608858103	2.4631291301921
Sample_650	5.72631668404702	5.24135378273679	9.58995962748304
Sample_651	3.5850261303781	2.57936436582512	2.108518416062
Sample_652	4.66077800642489	6.01317659053034	8.64799067610875
Sample_653	3.85759938528038	6.88653915009306	3.8670916040428
Sample_654	5.38793458709458	6.01514021678078	6.21392169734463
Sample_655	5.05171233279331	7.11917370126906	4.90203232271597
Sample_656	5.40123117802402	5.78215251330321	1.81606946978718
Sample_657	3.88189692262739	4.61687500773576	9.42289251834154
Sample_658	5.89976093717218	6.07272736598114	7.24355693440884
Sample_659	6.39972490685143	7.83641537472958	7.72495620185509
Sample_660	5.04450075060083	5.28627730215582	5.73247793363407
Sample_661	5.69241414084131	6.33610703011974	5.74432141846046
Sample_662	5.06127834673911	5.46900200797114	5.21460569696501
Sample_663	4.63273564140771	5.97987942495573	4.59862772608176
Sample_664	4.32120317144339	4.32399203985037	6.954799243249
Sample_665	3.83517523789874	5.61889639484169	6.81000584270805
Sample_666	3.17282048376515	3.67476969184118	8.9114297600463
Sample_667	6.10237092903674	8.97113055453224	3.06608887389302
Sample_668	3.82139881376999	5.22169655962968	9.96867187786847
Sample_669	3.34236404094641	4.96517832145978	6.89936095150188
Sample_670	5.65544739376272	5.56458000884246	9.69215960474685
Sample_671	7.08330522081891	8.46842835057975	7.65516335843131
Sample_672	5.32321141392145	6.00837377960308	4.6127692819573
Sample_673	4.93231266851718	6.69454439558829	1.15774417761713
Sample_674	4.79363525887791	6.89820411792911	8.73741579940543
Sample_675	5.80602119985705	7.10489375502611	7.40581791382283
Sample_676	4.34633083755737	6.17465132172552	0.630010415334255
Sample_677	4.88238990339128	6.9727674134265	7.83666906412691
Sample_678	5.065157412444	6.84430749920107	2.11932491045445
Sample_679	4.56725723726117	6.05453130101054	8.13643696950749
Sample_680	4.16707231849687	4.28960403866168	4.05759743181989
Sample_681	4.91822429841494	4.12851003375465	8.20066596148536
Sample_682	4.45810703595338	6.46292642222795	2.39621631801128
Sample_683	4.38768527158348	5.02741111646248	4.08903079340234
Sample_684	4.66886502040963	5.84740901919829	9.47314659133554
Sample_685	5.84660684011178	8.09465629581968	6.1495115654543
Sample_686	3.62503406257253	3.68982400353195	4.2481283377856
Sample_687	3.91067843090745	4.78570554259977	5.42749271262437
Sample_688	4.81074649640508	6.74698428144128	1.33888717740774
Sample_689	4.56884293398169	4.15404537947523	8.37283923523501
Sample_690	4.17137132774308	6.06954363185422	4.87950398819521
Sample_691	4.57092567840473	5.07693093866256	5.04271649057046
Sample_692	4.53717292493759	5.53396039853368	2.8980274987407
Sample_693	4.62932635386257	6.67485387875088	3.93394204322249
Sample_694	4.2832419487477	3.4854564381455	4.0097055863589
Sample_695	3.9865262087758	5.30117338497263	8.25871632201597
Sample_696	4.84722610799382	6.97128058503086	1.70582197839394
Sample_697	4.86330788278525	5.43316390906602	3.72666260227561
Sample_698	4.23006259362573	5.69789788031205	3.95888131810352
Sample_699	3.96480854985764	5.61783290483451	5.3754385211505
Sample_700	5.29224682241377	6.17794919834376	6.62614216562361
Sample_701	4.77563442200529	7.66896948232406	1.79551386972889
Sample_702	4.54124430304766	5.58065085098143	2.02061605872586
Sample_703	5.11026969531164	6.99722152954638	7.28870221646503
Sample_704	5.12526073050175	4.94141614103055	0.670039909891784
Sample_705	6.92554866752423	6.51805499616989	3.62041150452569
Sample_706	6.39387782311577	7.4625020156553	6.44140052376315
Sample_707	6.05218379396669	6.24040957194299	5.55762615287676
Sample_708	6.64454895314308	8.0954929222839	7.23072611959651
Sample_709	6.00189539234206	7.91192854830177	9.21058197505772
Sample_710	4.78940862748482	6.97052329630619	1.71886623371392
Sample_711	4.82985344836817	6.28206340937458	9.46673799073324
Sample_712	4.31092758730438	4.33857758421344	1.99778654845431
Sample_713	6.44255736045379	9.03549861053562	7.50853655626997
Sample_714	4.82972139191044	6.08656095293742	7.35376064898446
Sample_715	4.32620868381617	4.99320307044638	4.43539889296517
Sample_716	6.04378240343715	6.47759946344468	2.76796498801559
Sample_717	3.80944239705715	5.48736343383813	3.49909474840388
Sample_718	6.26247549059124	6.34224499357296	8.63714377162978
Sample_719	5.788842987689	7.73322150670225	8.30317310756072
Sample_720	6.38085381643777	6.5271051653054	3.6895641265437
Sample_721	2.60217069112375	5.04402583755663	5.28066757135093
Sample_722	6.35285397644333	6.14193244038401	9.60308231180534
Sample_723	4.48108308432554	5.16749391980566	6.43060977105051
Sample_724	5.96879282272117	7.50133306406614	0.0746365357190371
Sample_725	5.08067651888925	6.67359684338056	1.11607839353383
Sample_726	3.75467723008487	5.33296072931897	3.93696334445849
Sample_727	5.04794177643436	6.9207827682091	7.8768782550469
Sample_728	6.84797372224433	7.82351084432957	8.59304403886199
Sample_729	5.350346410823	6.23045469350138	6.12252432154492
Sample_730	5.29798178449733	5.64251359774818	4.29893072228879
Sample_731	5.84342369321934	5.74784731770416	9.82438077218831
Sample_732	4.88542259227284	5.51674484939963	5.53431101841852
Sample_733	5.81146442730776	7.25906756513994	7.45115532074124
Sample_734	3.63740389660972	6.04146470695315	6.04425339493901
Sample_735	4.46714532798689	6.73499406594275	8.61547674518079
Sample_736	5.40986746955914	6.28267768959902	2.31625381857157
Sample_737	4.89540260196105	8.16183824890205	8.72929804259911
Sample_738	5.91594434461857	4.95592344250807	5.05949165206403
Sample_739	5.55099850855483	5.92553615763482	1.74155310960487
Sample_740	3.1019250614849	2.93078151080913	3.91320170136169
Sample_741	4.40478346017024	6.96488477414425	4.2080511036329
Sample_742	6.24530608618296	6.48085109865246	6.41109535936266
Sample_743	4.26145346219278	5.03685735258848	5.09505117312074
Sample_744	6.27210624159988	7.36614481294597	3.58085884945467
Sample_745	5.23029270429111	4.70448057826352	7.22142902435735
Sample_746	5.92669323398761	6.37148697217316	4.16439509252086
Sample_747	5.93131881171904	5.04287218966956	5.51876302575693
Sample_748	5.08522427473543	5.1738056176797	9.14281783392653
Sample_749	4.81515288166918	6.16319784768778	6.83273185044527
Sample_750	6.69754655420362	8.32486695331619	3.86355605442077
Sample_751	5.16057959033407	4.41181414658699	3.66471244720742
Sample_752	4.84960151523643	6.54212493727868	7.04200786305591
Sample_753	5.9222432429914	5.05630583191024	4.30072497343644
Sample_754	3.95036032722271	5.28254428131303	9.44876567460597
Sample_755	3.9875411519831	3.87469302272924	6.63054613862187
Sample_756	4.76864808355334	6.05959702269771	2.90218970738351
Sample_757	5.46964921082007	4.83927054438421	7.16023207642138
Sample_758	3.27326015901773	3.23358295761401	4.15562813170254
Sample_759	4.18189953262821	5.1577539242101	7.8559028590098
Sample_760	5.49106286318138	6.04583590483072	8.34888367913663
Sample_761	7.43176080729994	6.70813462388222	0.900338348001242
Sample_762	5.57375924439119	7.56946541437522	9.70490994863212
Sample_763	5.17969696854055	7.28846517838882	2.4345853109844
Sample_764	4.71234203652749	4.77583080229449	1.14584679948166
Sample_765	4.80916795545881	5.70110802223643	5.22980566835031
Sample_766	6.37674998291123	8.81838589702458	1.83378264307976
Sample_767	5.75033126646376	7.58363962443334	7.01894274447113
Sample_768	3.62011748016463	4.66592550219875	2.01227191835642
Sample_769	3.24506496431353	4.96950297995251	7.51431463984773
Sample_770	6.56882744856145	7.6706214202821	3.26537719694898
Sample_771	5.03297869597014	6.15477917404771	7.45568977668881
Sample_772	4.91856836264572	6.39025064559636	6.1935573304072
Sample_773	4.3371755339951	5.82306322474137	1.76666690735146
Sample_774	6.08567534014131	6.64577298751077	9.12276185583323
Sample_775	6.14071623042023	7.24622946353421	7.71950230933726
Sample_776	4.37688511259093	6.84647670753718	2.11519486270845
Sample_777	4.20121003834457	3.35017192523491	8.46666829427704
Sample_778	6.14205373698044	7.2199741262085	8.37787515018135
Sample_779	4.52079478190965	5.61650810606704	7.60231006657705
Sample_780	5.4721535292021	6.95534714165926	7.36649337923154
Sample_781	5.26425489193235	5.74419618151437	6.57778450520709
Sample_782	5.51378513031662	5.49477319125403	2.26712433621287
Sample_783	3.62540377202769	6.08182612971195	1.87006076797843
Sample_784	4.64582934061954	6.25768301401369	2.89386115036905
Sample_785	5.40091312366826	6.87479557275977	7.67824604874477
Sample_786	4.11408779958444	4.23869308003347	4.65428031748161
Sample_787	3.6838796218461	4.02961709403588	3.243221079465
Sample_788	3.83303190554098	3.62685179802254	8.54364624712616
Sample_789	4.67870588570201	6.0631385712393	6.13471551332623
Sample_790	4.22841963674577	6.5068809655349	0.798086528666317
Sample_791	5.92159671781431	7.00207513154016	2.73759249132127
Sample_792	5.98792500836219	8.08976636568225	2.07826506113634
Sample_793	5.74375295113987	5.83827215536488	4.65834263246506
Sample_794	3.9102012558656	2.46798632367724	5.65666550304741
Sample_795	5.18494429235983	7.93071519252682	5.60647972626612
Sample_796	4.52503121873164	4.15449988513763	2.06779395462945
Sample_797	4.10063788891192	5.49060519385727	8.81068968446925
Sample_798	5.46024417013291	6.14160783560353	6.71036136336625
Sample_799	3.45087495534653	5.91235284851025	4.53510436229408
Sample_800	4.41179564552103	5.48629260157467	5.66328546497971
Sample_801	3.89280516707102	4.90868309852268	7.09933660691604
Sample_802	6.4845476038387	8.36959472481063	7.97983578173444
Sample_803	4.77614805390525	5.52519230338025	6.42232766840607
Sample_804	5.11033593288292	6.76931981084427	3.61785374116153
Sample_805	4.37056509806391	3.99106911628031	6.18986274581403
Sample_806	5.96228607840346	8.01927627659148	8.47548045916483
Sample_807	4.19804651828923	5.17010667941212	1.52145431842655
Sample_808	4.0031280492847	3.49285059326727	1.78513420978561
Sample_809	4.87206660675011	7.16306546284565	2.92454852955416
Sample_810	2.59055188538538	1.61520718649638	9.5972284884192
Sample_811	4.54699784936099	6.2658539177631	1.35049437871203
Sample_812	5.97827600487875	8.66811454497	6.90703184576705
Sample_813	5.1583585824444	5.90759810805474	6.60165084293112
Sample_814	4.80516578172752	5.28927606664421	8.06963289389387
Sample_815	4.65319738897642	6.6452133041172	6.75081711495295
Sample_816	3.8347983364342	4.98197796203268	2.67422458156943
Sample_817	3.60878799719125	4.6574773918241	8.05453291395679
Sample_818	5.89074940427689	6.29810845608048	7.82349331537262
Sample_819	3.69507780958747	4.8706095272623	6.46334196673706
Sample_820	5.18467849510131	5.24141557614872	3.76683748792857
Sample_821	4.43791504871081	6.51904721267325	7.64372005593032
Sample_822	5.99262325596727	7.09240131594863	0.0774348108097911
Sample_823	5.52673550908525	8.22906732864715	1.88661167398095
Sample_824	4.66700884853516	4.79754086035664	8.10345739824697
Sample_825	3.29180651979048	4.90277418241721	4.32776916539297
Sample_826	5.45504190268392	6.5957704425271	8.99482273729518
Sample_827	4.99558302361664	6.26148865482196	2.70836343988776
Sample_828	7.29591075909549	8.45882275401373	6.06391259003431
Sample_829	4.8048806717486	4.98835220355545	8.10940765310079
Sample_830	3.62291984784084	4.0289225911509	3.20045753149316
Sample_831	5.75189357034952	6.23366217380451	8.49069986259565
Sample_832	5.14197441134807	5.64199661725423	2.32990960357711
Sample_833	7.19307471909412	9.13578612911175	2.65698364702985
Sample_834	4.95387602790683	6.54308891061511	5.41762862587348
Sample_835	4.15591599008226	5.44954365450329	0.0877021555788815
Sample_836	5.12739016179817	5.90526416925484	8.59593916218728
Sample_837	2.94012491961553	2.20939812934264	2.19545611646026
Sample_838	6.49306535834354	8.75819782862877	8.07321460451931
Sample_839	4.80671406589079	7.02014172390192	6.52437645709142
Sample_840	4.91740532012703	6.67334055789348	1.56220010947436
Sample_841	5.96146900273231	6.79782528264523	1.36626922758296
Sample_842	5.53884230489608	5.57019107901919	9.35309370514005
Sample_843	5.11159295214605	8.36429998430198	6.32201328175142
Sample_844	4.37726701049169	5.93020617789895	6.00444230949506
Sample_845	4.67771635610356	6.11254774276486	7.79066410614178
Sample_846	4.9325773378904	6.79062647902991	9.66509936144575
Sample_847	5.99756583888759	7.1633005354069	1.62481555482373
Sample_848	5.11428750760137	6.10970664621069	2.03279205365106
Sample_849	4.90864974335466	7.09993487899287	0.612697748001665
Sample_850	5.22856072801213	6.25689326898488	0.29936887556687
Sample_851	5.57579452119633	5.94742519829896	4.96881335508078
Sample_852	7.24870829737643	8.54018569602143	3.05566075025126
Sample_853	5.07242777595095	5.89610206834343	5.52521499339491
Sample_854	4.75184750917006	4.92015961545955	8.19621989270672
Sample_855	1.22090559403111	1.63050339323289	4.80873888358474
Sample_856	4.0062212860829	3.03426041667701	5.23962192703038
Sample_857	3.52436351992189	3.89263107806654	0.984865603968501
Sample_858	7.62054864426673	8.25708591615052	3.27977880369872
Sample_859	4.8641085849479	6.95482556981993	8.53138440987095
Sample_860	4.01749539453314	3.52057602592867	9.68328120186925
Sample_861	5.31712653556622	3.75474924791018	5.47599772224203
Sample_862	4.51805107053268	5.90514249624783	8.99059411836788
Sample_863	4.51795877362904	7.02406492843408	9.46712352102622
Sample_864	5.55668604659173	5.98085145334401	0.291093378327787
Sample_865	4.23239430451373	5.31286947270789	3.92791761783883
Sample_866	5.18529831414737	6.62191476561076	1.76646714797243
Sample_867	5.69589040101933	7.37104592172095	3.255446520634
Sample_868	4.50770603703569	5.38944485023759	5.68801115266979
Sample_869	5.24415659049115	4.03882060010529	5.76669007539749
Sample_870	4.30291572522785	5.04545159320827	4.6066390001215
Sample_871	4.65489691812147	5.87556967992021	9.3391290330328
Sample_872	3.82588532466632	4.55772113060584	1.01822246797383
Sample_873	5.33657804845644	7.03484927854956	1.85024005360901
Sample_874	4.36549965891085	5.14905513427167	7.53771139774472
Sample_875	4.62267752406946	3.74289268225492	1.48734439862892
Sample_876	4.96031836644221	6.35116214969862	6.7002943251282
Sample_877	5.07771443542997	7.69249184989076	7.78340727090836
Sample_878	4.31706250238642	6.46207905658331	2.83248207531869
Sample_879	4.35033762647467	5.75655472022833	1.81934667751193
Sample_880	3.64455154624933	4.78247734841486	4.7770775295794
Sample_881	5.84509755176136	6.93890247997103	8.08119161054492
Sample_882	6.64603984670053	7.42193756838784	7.43521098280326
Sample_883	4.59242037297325	4.38952231993746	0.653883400373161
Sample_884	5.29457758565754	5.71220233791689	0.302931701298803
Sample_885	4.59957850126388	6.15279418621205	6.84765491401777
Sample_886	5.80060060828108	7.30518449094128	1.07594900531694
Sample_887	3.88889059300979	4.07834741788385	1.29836871521547
Sample_888	6.47481105996809	8.25749312716332	1.03954072808847
Sample_889	5.00964671906009	5.72111047363146	2.16821172274649
Sample_890	5.74040287903694	4.96101099600859	9.26542355911806
Sample_891	5.14648076902782	6.3780348728991	5.21308063529432
Sample_892	6.21774166293333	5.43575110961831	1.46996640833095
Sample_893	3.92388739932048	4.55560961791586	3.86395919369534
Sample_894	5.64529215844854	8.36745918575915	7.30593313695863
Sample_895	4.53461818210943	5.38980583785891	3.98737189127132
Sample_896	4.41593781512197	6.46457677252833	7.84121033735573
Sample_897	5.87269181501374	7.83772468336779	7.73874233011156
Sample_898	3.990104408009	4.75732130629689	1.45250784233212
Sample_899	3.20557713881239	4.06345284152622	8.10302400263026
Sample_900	4.8835926749074	6.52611197165148	4.57381682470441
Sample_901	4.86609784752234	6.77402893483283	9.99054143205285
Sample_902	4.73692468001629	6.70780977648503	0.52248751744628
Sample_903	5.77118980741517	4.94710875783492	0.847662277519703
Sample_904	4.92832576193529	6.27879159809614	0.789309018291533
Sample_905	4.83891411630702	4.75085715182677	9.14139030035585
Sample_906	3.6384851524819	4.66815153144097	4.71645717974752
Sample_907	4.32750191209682	3.60747453947476	6.39528898755088
Sample_908	4.63960943146887	5.88451227554471	7.75582986418158
Sample_909	6.19894381427242	6.03372608990413	7.44528443785384
Sample_910	3.94374991901897	4.87818554887922	6.7435913765803
Sample_911	5.56695438518546	6.31865896534466	3.16050180932507
Sample_912	6.03440276752297	6.61413972166609	3.81572243757546
Sample_913	5.40425865059084	7.24592863257311	9.91361926309764
Sample_914	5.09705535149167	7.1658480277479	3.39694345137104
Sample_915	6.28764962304136	6.87442329595924	3.13227055361494
Sample_916	5.45510181095553	6.61589001907963	5.46874882653356
Sample_917	4.91667933579085	3.94602968269655	7.60984060587361
Sample_918	3.47237850232121	5.1138775507762	3.97462171968073
Sample_919	6.91646045524465	8.79992519654971	4.53453683992848
Sample_920	5.738383790779	6.24531911043255	3.38508766843006
Sample_921	4.96326123931396	6.30242791914446	4.89754168083891
Sample_922	5.74940651758388	7.10951873073371	5.50998044665903
Sample_923	5.11953992581164	8.36500873936021	0.857592057436705
Sample_924	4.85833637459289	7.19111479790485	5.19642310449854
Sample_925	5.1997005934319	7.18127979690249	8.50536440499127
Sample_926	6.53578811588804	6.93703173990445	1.43979633925483
Sample_927	4.70208130886685	5.56354233529267	1.13110526930541
Sample_928	3.85930534160085	3.82086766417874	8.67203284287825
Sample_929	4.11670707754984	5.40621168904586	4.24177152104676
Sample_930	5.47258528796761	6.25668011518148	0.668367927428335
Sample_931	3.97285624788749	4.81939139889103	7.59359243093058
Sample_932	3.83718995536215	4.20937499294647	9.77675405563787
Sample_933	7.931056960041	8.05005908307558	0.368510810658336
Sample_934	5.15151144914578	5.4347293653914	6.12512726336718
Sample_935	5.22933433791794	2.72840605675979	5.65185332437977
Sample_936	4.95904650587142	5.23835047597238	0.869259990286082
Sample_937	4.7810776633266	6.53720273166687	1.34534454206005
Sample_938	5.12056118048918	6.83463539384224	0.642579994164407
Sample_939	4.89429482753604	6.75215594221426	9.22322797356173
Sample_940	3.7910470481949	4.75820767006964	5.56765399640426
Sample_941	5.56431660341005	5.02168653567261	4.61603861767799
Sample_942	5.39355741003999	5.04401197156582	0.343677632045001
Sample_943	5.02451230963348	6.33945479412075	9.08961510984227
Sample_944	5.13985098686021	4.70707708512098	4.80751547496766
Sample_945	3.91392483125794	5.1413313286822	3.68204264901578
Sample_946	4.95555621146225	6.08630599577551	3.4078529314138
Sample_947	5.7300701017952	5.90951232807657	6.3140879990533
Sample_948	4.04242810503841	4.54912942827754	6.90978867234662
Sample_949	6.12845685518299	7.06193643826498	6.59254792379215
Sample_950	4.91213730936231	5.53370796144588	2.57035478483886
Sample_951	6.45171855404518	8.20809161157497	2.33663173392415
Sample_952	3.76849745880038	4.6768100967093	0.702929503750056
Sample_953	6.7125923993907	7.83017426882034	5.07913151755929
Sample_954	5.82277944704697	6.04949634706418	8.9075979986228
Sample_955	5.5955020968584	5.96319677472161	5.19792156293988
Sample_956	4.70108366626746	8.23070691962046	7.89989415789023
Sample_957	4.82872518514211	6.00323830881364	1.76095229806378
Sample_958	5.75992838987519	7.27058324939447	7.12201311253011
Sample_959	5.01553871922745	6.1356326327675	5.87112632580101
Sample_960	5.88747418834682	7.76687862313965	2.60260067647323
Sample_961	5.413175279452	6.05161051719077	5.56340177543461
Sample_962	5.68381543225257	4.78077686891697	1.9845158746466
Sample_963	4.73392388989672	5.00833723699516	4.95674378005788
Sample_964	3.7641117147367	3.39294793906274	9.83554334845394
Sample_965	6.03801778983898	6.40065285569886	9.74250348750502
Sample_966	5.1093574336421	6.5085443316856	7.37621629610658
Sample_967	5.6209588914441	7.10499314503844	0.0171226589009166
Sample_968	5.80081845452418	5.86321831227544	8.00259651849046
Sample_969	5.23452521060887	5.23858089860685	1.23427566839382
Sample_970	5.25808828458208	7.44859747958637	0.752264598850161
Sample_971	4.84761111971901	5.00827333571586	6.46173438057303
Sample_972	4.35586305703956	5.58787148496805	1.20126349618658
Sample_973	5.50016109566732	7.8419664238229	8.07209919206798
Sample_974	5.6671004990225	5.47462130897564	5.10861912742257
Sample_975	6.5879568159143	6.22154072567662	3.56504389317706
Sample_976	4.97355748028156	3.93564327211873	9.22588990069926
Sample_977	6.67018945991456	9.24539552961664	5.82128265872598
Sample_978	3.64801248100937	3.91739362659017	2.2424299037084
Sample_979	4.0757390201283	4.39972235061735	7.26422121282667
Sample_980	4.18797378116624	4.58395808566628	2.76265786262229
Sample_981	5.21622408083933	4.43569070379951	5.80896426690742
Sample_982	5.71204065978192	6.60695211522457	9.73972231149673
Sample_983	5.14734369593596	5.5791464321433	6.90218606265262
Sample_984	3.67272801103371	3.3111384163273	1.50014002807438
Sample_985	4.72205251745666	4.79649484940352	0.103793609887362
Sample_986	5.64494436995281	7.02333472848237	0.921042968984693
Sample_987	8.69282618843033	11.0066213819174	8.00734292017296
Sample_988	5.10116387008836	5.5579674314779	0.495371443685144
Sample_989	6.39175976243944	7.4378516308689	0.812565553933382
Sample_990	5.17614117736661	6.7706028888255	3.61156643135473
Sample_991	6.65030725985136	8.48905261005448	0.776606758590788
Sample_992	3.57953008690901	4.33713914971663	7.29783147573471
Sample_993	6.92239569403891	7.64744226247728	9.98651383677498
Sample_994	5.77212607510674	4.33350389973866	9.06535123940557
Sample_995	5.49023651193049	5.85353084602659	8.2227886444889
Sample_996	4.61298495850841	4.98692491936421	2.60908457217738
Sample_997	6.38289872564551	7.19843110160429	2.12736072251573
Sample_998	5.02172622623762	5.52550394129597	2.49737223377451
Sample_999	4.67839897786324	6.63985638995476	1.91899568075314
Sample_1000	3.09044523785129	5.4909287807588	0.921216667629778
